# Supplementary material for: New Serious Safety Warnings for Targeted Anticancer Agents After Their Initial FDA Approval
Source: Cancers (Basel). 2025 Feb 8;17(4):584. doi: 10.3390/cancers17040584 (PMC11853166; doi:10.3390/cancers17040584)
Supplement: Supplementary file 1 [file cancers-17-00584-s001.zip]

Archive with 1 entries (1 files):
- cancers-3448311-supplementary.pdf
